# Supplementary material for: Direct fishing and eDNA metabarcoding for biomonitoring during a 3-year survey significantly improves number of fish detected around a South East Asian reservoir
Source: PLoS One. 2018 Dec 13;13(12):e0208592. doi: 10.1371/journal.pone.0208592 (PMC6292600; doi:10.1371/journal.pone.0208592)
Supplement: S2 Table — The number of campaigns (C1 to C5) where the species have been detected is given. Their detection in NTH or/and XBF is indicated by 1, their absence by 0. The sampling sites are composed of 4 NTH sites and 4 XBF sites. (XLSX) [file pone.0208592.s003.xlsx]

## Sheet: Gillnet
Taxnonomy					Presence in campaigns	Presence in rivers
Order	Family	Genus	Species NCBI		1 to 5	NTH	XBF
Anabantiformes	Anabantidae	Anabas	Anabas testudineus		4	1	0
Anabantiformes	Channidae	Channa	Channa striata		4	1	1
Anabantiformes	Pristolepididae	Pristolepis	Pristolepis fasciata		3	1	1
Anabantiformes	Pristolepididae	Pristolepis	Pristolepis sp.		1	0	1
Beloniformes	Belonidae	Xenentodon	Xenentodon cancila		5	0	1
Cichliformes	Cichlidae	Oreochromis	Oreochromis niloticus		5	1	0
Cichliformes	Cichlidae	Oreochromis	Oreochromis mossambicus		3	1	0
Cypriniformes	Cobitidae	Acanthopsoides	Acanthopsoides gracilentus		1	0	1
Cypriniformes	Cobitidae	Acantopsis	Acantopsis large spot		4	0	1
Cypriniformes	Cobitidae	Acantopsis	Acantopsis small spot		2	0	1
Cypriniformes	Cobitidae	Syncrossus	Syncrossus beauforti		2	0	1
Cypriniformes	Cyprinidae	Anematichthys	Anematichthys apogon		4	1	1
Cypriniformes	Cyprinidae	Anematichthys	Anematichthys armatus		4	1	1
Cypriniformes	Cyprinidae	Anematichthys	Anematichthys repasson		2	0	1
Cypriniformes	Cyprinidae	Bangana	Bangana elegans		2	1	0
Cypriniformes	Cyprinidae	Barbichthys	Barbichthys laevis		1	0	1
Cypriniformes	Cyprinidae	Barbonymus	Barbonymus gonionotus		5	1	1
Cypriniformes	Cyprinidae	Cirrhinus	Cirrhinus molitorella		5	1	1
Cypriniformes	Cyprinidae	Crossocheilus	Crossocheilus atrilimes		5	0	1
Cypriniformes	Cyprinidae	Crossocheilus	Crossocheilus reticulatus		2	0	1
Cypriniformes	Cyprinidae	Cyprinus	Cyprinus carpio		2	0	1
Cypriniformes	Cyprinidae	Discherodontus	Discherodontus ashmeadi		3	0	1
Cypriniformes	Cyprinidae	Epalzeorhynchos	Epalzeorhynchos frenatus		2	0	1
Cypriniformes	Cyprinidae	Epalzeorhynchos	Epalzeorhynchos munense		1	0	1
Cypriniformes	Cyprinidae	Garra	Garra cambodgiensis		1	1	0
Cypriniformes	Cyprinidae	Hampala	Hampala dispar		2	0	1
Cypriniformes	Cyprinidae	Hampala	Hampala macrolepidota		5	1	1
Cypriniformes	Cyprinidae	Hemiculter	Hemiculter leucisculus		1	1	0
Cypriniformes	Cyprinidae	Henicorhynchus	Henicorhynchus lineatus		2	0	1
Cypriniformes	Cyprinidae	Henicorhynchus	Henicorhynchus siamensis		1	0	1
Cypriniformes	Cyprinidae	Hypsibarbus	Hypsibarbus vernayi		4	1	0
Cypriniformes	Cyprinidae	Hypsibarbus	Hypsibarbus wetmorei		5	1	1
Cypriniformes	Cyprinidae	Labeo	Labeo chrysophekadion		1	0	1
Cypriniformes	Cyprinidae	Labeo	Labeo rohita		1	0	1
Cypriniformes	Cyprinidae	Labiobarbus	Labiobarbus leptocheilus		4	0	1
Cypriniformes	Cyprinidae	Luciocyprinus	Luciocyprinus striolatus		1	1	0
Cypriniformes	Cyprinidae	Lobicheilos	Lobicheilos melanotaenia		1	0	1
Cypriniformes	Cyprinidae	Luciosoma	Luciosoma bleekeri		4	0	1
Cypriniformes	Cyprinidae	Macrochirichthys	Macrochirichthys macrochirus		3	0	1
Cypriniformes	Cyprinidae	Mystacoleucus	Mystacoleucus atridorsalis		1	0	1
Cypriniformes	Cyprinidae	Mystacoleucus	Mystacoleucus ectypus		4	0	1
Cypriniformes	Cyprinidae	Mystacoleucus	Mystacoleucus greenwayi		2	1	1
Cypriniformes	Cyprinidae	Mystacoleucus	Mystacoleucus marginatus		5	1	1
Cypriniformes	Cyprinidae	Opsarius	Opsarius koratensis		5	0	1
Cypriniformes	Cyprinidae	Opsarius	Opsarius pulchellus		5	1	1
Cypriniformes	Cyprinidae	Osteochilus	Osteochilus hasseltii		2	0	1
Cypriniformes	Cyprinidae	Osteochilus	Osteochilus lini		2	0	1
Cypriniformes	Cyprinidae	Osteochilus	Osteochilus waandersii		5	0	1
Cypriniformes	Cyprinidae	Oxygaster	Oxygaster pointoni		1	0	1
Cypriniformes	Cyprinidae	Parachela	Parachela siamensis		2	0	1
Cypriniformes	Cyprinidae	Paralaubuca	Paralaubuca barroni		3	0	1
Cypriniformes	Cyprinidae	Paralaubuca	Paralaubuca typus		5	0	1
Cypriniformes	Cyprinidae	Poropuntius	Poropuntius carinatus		5	1	0
Cypriniformes	Cyprinidae	Poropuntius	Poropuntius laoensis		5	0	1
Cypriniformes	Cyprinidae	Puntioplites	Puntioplites falcifer		5	1	1
Cypriniformes	Cyprinidae	Barbodes	Barbodes aurotaeniatus		1	1	0
Cypriniformes	Cyprinidae	Puntius	Puntius brevis		5	1	1
Cypriniformes	Cyprinidae	Puntius	Puntius jacobusboehlkei		3	0	1
Cypriniformes	Cyprinidae	Puntius	Puntius orphoides		2	0	1
Cypriniformes	Cyprinidae	Raiamas	Raiamas guttatus		5	1	1
Cypriniformes	Cyprinidae	Rasbora	Rasbora dusonensis		5	0	1
Cypriniformes	Cyprinidae	Rasbora	Rasbora paviana		5	1	1
Cypriniformes	Cyprinidae	Scaphiodonichthys	Scaphiodonichthys acanthopterus		1	0	0
Cypriniformes	Cyprinidae	Scaphognathops	Scaphognathops aff.bandanensis		1	0	1
Cypriniformes	Cyprinidae	Scaphognathops	Scaphognathops bandanensis		3	0	1
Cypriniformes	Cyprinidae	Scaphognathops	Scaphognathops stejnegeri		2	0	1
Cypriniformes	Cyprinidae	Scaphognathops	Scaphognathops theunensis		1	1	0
Cypriniformes	Cyprinidae	Sikukia	Sikukia gudgeri		5	0	1
Cypriniformes	Gyrinocheilidae	Gyrinocheilus	Gyrinocheilus aymonieri		2	1	0
Gobiiformes	Eleotridae	Oxyeleotris	Oxyeleotris marmorata		2	1	0
Osteoglossiformes	Notopteridae	Chitala	Chitala blanci		2	0	1
Osteoglossiformes	Notopteridae	Chitala	Chitala lopis		1	0	1
Osteoglossiformes	Notopteridae	Notopterus	Notopterus notopterus		2	0	1
Perciformes	Ambassidae	Parambassis	Parambassis siamensis		5	1	1
Pleuronectiformes	Soleidae	Brachirus	Brachirus harmandi		2	0	1
Siluriformes	Bagridae	Hemibagrus	Hemibagrus aff.nemurus		5	0	1
Siluriformes	Bagridae	Hemibagrus	Hemibagrus wyckioides		1	0	0
Siluriformes	Bagridae	Mystus	Mystus atrifasciatus		3	0	1
Siluriformes	Bagridae	Mystus	Mystus singaringan		4	0	1
Siluriformes	Bagridae	Pseudomystus	Pseudomystus siamensis		3	0	1
Siluriformes	Clariidae	Clarias	Clarias batrachus		5	1	0
Siluriformes	Pangasiidae	Pangasius	Pangasius macronema		2	0	1
Siluriformes	Pangasiidae	Pangasius	Pangasius micronemus		2	0	1
Siluriformes	Pangasiidae	Pseudolais	Pseudolais pleurotaenia		4	0	1
Siluriformes	Schilbeidae	Clupisoma	Clupisoma sinense		2	0	1
Siluriformes	Schilbeidae	Laides	Laides longibarbis		5	0	1
Siluriformes	Siluridae	Kryptopterus	Kryptopterus bicirrhis		5	0	1
Siluriformes	Siluridae	Kryptopterus	Kryptopterus cryptopterus		2	0	1
Siluriformes	Siluridae	Wallago	Wallago attu		1	0	1
Siluriformes	Siluridae	Phalacronotus	Phalacronotus apogon		1	0	1
Synbranchiformes	Mastacembelidae	Macrognathus	Macrognathus siamensis		2	0	1
Synbranchiformes	Mastacembelidae	Mastacembelus	Mastacembelus armatus		3	1	1
Tetraodontiformes	Tetraodontidae	Auriglobus	Auriglobus nefastus		2	0	1

## Sheet: Cytb_95%
Taxnonomy					Presence in campaigns	Presence in rivers
order	family	genus	species		1 to 5	NTH	XBF
Cichliformes	Cichlidae	Oreochromis	Oreochromis niloticus		5	1	1
Cichliformes	Cichlidae	Oreochromis	Oreochromis niloticus x Oreochromis aureus		4	1	1
Clupeiformes	Clupeidae	Clupeichthys	Clupeichthys aesarnensis		1	0	1
Cypriniformes	Cobitidae	Ambastaia	Ambastaia nigrolineata		1	0	1
Cypriniformes	Cobitidae	Microcobitis	Microcobitis sp. AP-2015		1	1	0
Cypriniformes	Cobitidae	Syncrossus	Syncrossus beauforti		5	0	1
Cypriniformes	Cobitidae	Syncrossus	Syncrossus helodes		2	0	1
Cypriniformes	Cobitidae	Yasuhikotakia	Yasuhikotakia caudipunctata		1	0	1
Cypriniformes	Cyprinidae	Amblyrhynchichthys	Amblyrhynchichthys truncatus		1	0	1
Cypriniformes	Cyprinidae	Anematichthys	Anematichthys armatus		4	0	1
Cypriniformes	Cyprinidae	Anematichthys	Anematichthys repasson		5	1	1
Cypriniformes	Cyprinidae	Bangana	Bangana elegans		4	1	0
Cypriniformes	Cyprinidae	Barbonymus	Barbonymus gonionotus		4	1	1
Cypriniformes	Cyprinidae	Cirrhinus	Cirrhinus molitorella		5	1	1
Cypriniformes	Cyprinidae	Cirrhinus	Cirrhinus mrigala		2	0	1
Cypriniformes	Cyprinidae	Crossocheilus	Crossocheilus atrilimes		3	0	1
Cypriniformes	Cyprinidae	Cyclocheilichthys	Cyclocheilichthys enoplos		1	0	1
Cypriniformes	Cyprinidae	Cyprinus	Cyprinus carpio		4	1	1
Cypriniformes	Cyprinidae	Devario	Devario sp. CTOL03429		3	1	0
Cypriniformes	Cyprinidae	Discherodontus	Discherodontus ashmeadi		1	0	1
Cypriniformes	Cyprinidae	Garra	Garra cyrano		2	1	1
Cypriniformes	Cyprinidae	Garra	Garra imberba		2	1	0
Cypriniformes	Cyprinidae	Hampala	Hampala macrolepidota		5	1	1
Cypriniformes	Cyprinidae	Henicorhynchus	Henicorhynchus lineatus		3	0	1
Cypriniformes	Cyprinidae	Henicorhynchus	Henicorhynchus lobatus		1	0	1
Cypriniformes	Cyprinidae	Hypsibarbus	Hypsibarbus malcolmi		1	0	1
Cypriniformes	Cyprinidae	Hypsibarbus	Hypsibarbus vernayi		5	1	1
Cypriniformes	Cyprinidae	Labeo	Labeo chrysophekadion		3	0	1
Cypriniformes	Cyprinidae	Labeo	Labeo pierrei		2	1	1
Cypriniformes	Cyprinidae	Luciosoma	Luciosoma setigerum		1	0	1
Cypriniformes	Cyprinidae	Mekongina	Mekongina erythrospila		1	0	1
Cypriniformes	Cyprinidae	Mystacoleucus	Mystacoleucus ectypus		4	0	1
Cypriniformes	Cyprinidae	Mystacoleucus	Mystacoleucus marginatus		5	0	1
Cypriniformes	Cyprinidae	Osteochilus	Osteochilus hasseltii		5	0	1
Cypriniformes	Cyprinidae	Osteochilus	Osteochilus lini		4	0	1
Cypriniformes	Cyprinidae	Osteochilus	Osteochilus microcephalus		5	0	1
Cypriniformes	Cyprinidae	Oxygaster	Oxygaster anomalura		1	0	1
Cypriniformes	Cyprinidae	Paralaubuca	Paralaubuca typus		1	0	1
Cypriniformes	Cyprinidae	Poropuntius	Poropuntius carinatus		5	1	0
Cypriniformes	Cyprinidae	Poropuntius	Poropuntius huangchuchieni		3	1	0
Cypriniformes	Cyprinidae	Poropuntius	Poropuntius laoensis		5	0	1
Cypriniformes	Cyprinidae	Poropuntius	Poropuntius normani		4	0	1
Cypriniformes	Cyprinidae	Puntioplites	Puntioplites falcifer		4	1	1
Cypriniformes	Cyprinidae	Puntioplites	Puntioplites proctozystron		1	0	1
Cypriniformes	Cyprinidae	Raiamas	Raiamas guttatus		5	1	1
Cypriniformes	Cyprinidae	Rasbora	Rasbora daniconius		1	0	1
Cypriniformes	Cyprinidae	Rasbora	Rasbora dusonensis		2	0	1
Cypriniformes	Cyprinidae	Rasbora	Rasbora paviana		1	1	0
Cypriniformes	Gyrinocheilidae	Gyrinocheilus	Gyrinocheilus sp. AMNH233433		5	1	1
Cypriniformes	Nemacheilidae	Nemacheilus	Nemacheilus pallidus		2	0	1
Osteoglossiformes	Notopteridae	Chitala	Chitala blanci		5	0	1
Osteoglossiformes	Notopteridae	Notopterus	Notopterus notopterus		1	0	1
Siluriformes	Amblycipitidae	Amblyceps	Amblyceps serratum		1	0	1
Siluriformes	Bagridae	Bagrichthys	Bagrichthys majusculus		1	0	1
Siluriformes	Bagridae	Hemibagrus	Hemibagrus capitulum		2	0	1
Siluriformes	Bagridae	Hemibagrus	Hemibagrus spilopterus		5	0	1
Siluriformes	Bagridae	Mystus	Mystus atrifasciatus		4	0	1
Siluriformes	Bagridae	Mystus	Mystus singaringan		3	0	1
Siluriformes	Bagridae	Pseudomystus	Pseudomystus siamensis		5	0	1
Siluriformes	Clariidae	Clarias	Clarias batrachus		2	0	1
Siluriformes	Clariidae	Clarias	Clarias gariepinus		1	1	0
Siluriformes	Pangasiidae	Pangasius	Pangasius larnaudii		2	0	1
Siluriformes	Pangasiidae	Pseudolais	Pseudolais pleurotaenia		3	0	1
Siluriformes	Schilbeidae	Clupisoma	Clupisoma sinense		1	0	1
Siluriformes	Schilbeidae	Laides	Laides longibarbis		5	0	1
Siluriformes	Siluridae	Belodontichthys	Belodontichthys truncatus		1	0	1
Siluriformes	Siluridae	Kryptopterus	Kryptopterus bicirrhis		2	0	1
Siluriformes	Siluridae	Phalacronotus	Phalacronotus bleekeri		1	0	1
Siluriformes	Siluridae	Wallago	Wallago attu		1	0	1
Synbranchiformes	Mastacembelidae	Mastacembelus	Mastacembelus armatus		3	0	1
Tetraodontiformes	Tetraodontidae	Tetraodon	Tetraodon suvattii		2	0	1

## Sheet: 12S_97%
Taxnonomy					Presence in campaigns	Presence in rivers
order	family	genus	species		1 to 5	NTH	XBF
Anabantiformes	Anabantidae	Anabas	Anabas testudineus		1	1	0
Anabantiformes	Channidae	Channa	Channa marulius		3	1	1
Anabantiformes	Pristolepididae	Pristolepis	Pristolepis fasciata		5	0	1
Beloniformes	Belonidae	Xenentodon	Xenentodon cancila		5	1	1
Clupeiformes	Clupeidae	Clupeichthys	Clupeichthys aesarnensis		3	0	1
Cypriniformes	Cobitidae	Acanthopsoides	Acanthopsoides gracilentus		5	0	1
Cypriniformes	Cobitidae	Acantopsis	Acantopsis choirorhynchos		4	0	1
Cypriniformes	Cobitidae	Acantopsis	Acantopsis large spot		5	0	1
Cypriniformes	Cobitidae	Lepidocephalichthys	Lepidocephalichthys hasselti		2	1	0
Cypriniformes	Cobitidae	Yasuhikotakia	Yasuhikotakia eos		4	0	1
Cypriniformes	Cobitidae	Yasuhikotakia	Yasuhikotakia lecontei		3	0	1
Cypriniformes	Cobitidae	Yasuhikotakia	Yasuhikotakia modesta		1	0	1
Cypriniformes	Cyprinidae	Bangana	Bangana elegans		3	1	0
Cypriniformes	Cyprinidae	Catla	Catla catla		1	0	1
Cypriniformes	Cyprinidae	Cirrhinus	Cirrhinus mrigala		3	1	1
Cypriniformes	Cyprinidae	Crossocheilus	Crossocheilus atrilimes		4	1	1
Cypriniformes	Cyprinidae	Crossocheilus	Crossocheilus langei		2	0	1
Cypriniformes	Cyprinidae	Crossocheilus	Crossocheilus reticulatus		5	1	1
Cypriniformes	Cyprinidae	Discherodontus	Discherodontus ashmeadi		3	0	1
Cypriniformes	Cyprinidae	Discogobio	Discogobio tetrabarbatus		4	1	1
Cypriniformes	Cyprinidae	Epalzeorhynchos	Epalzeorhynchos munense		3	0	1
Cypriniformes	Cyprinidae	Esomus	Esomus metallicus		1	1	1
Cypriniformes	Cyprinidae	Garra	Garra orientalis		1	1	0
Cypriniformes	Cyprinidae	Garra	Garra rufa		1	0	1
Cypriniformes	Cyprinidae	Hampala	Hampala macrolepidota		5	1	1
Cypriniformes	Cyprinidae	Henicorhynchus	Henicorhynchus lineatus		2	0	1
Cypriniformes	Cyprinidae	Hypsibarbus	Hypsibarbus vernayi		5	1	1
Cypriniformes	Cyprinidae	Hypsibarbus	Hypsibarbus wetmorei		5	1	1
Cypriniformes	Cyprinidae	Labeo	Labeo pierrei		1	0	1
Cypriniformes	Cyprinidae	Labeo	Labeo sp. CBM-ZF-11756		1	0	1
Cypriniformes	Cyprinidae	Luciocyprinus	Luciocyprinus striolatus		4	1	1
Cypriniformes	Cyprinidae	Luciosoma	Luciosoma bleekeri		2	0	1
Cypriniformes	Cyprinidae	Luciosoma	Luciosoma setigerum		1	0	1
Cypriniformes	Cyprinidae	Macrochirichthys	Macrochirichthys macrochirus		1	0	1
Cypriniformes	Cyprinidae	Mystacoleucus	Mystacoleucus ectypus		5	1	1
Cypriniformes	Cyprinidae	Mystacoleucus	Mystacoleucus marginatus		5	1	1
Cypriniformes	Cyprinidae	Opsarius	Opsarius pulchellus		1	1	0
Cypriniformes	Cyprinidae	Osteochilus	Osteochilus hasseltii		1	0	1
Cypriniformes	Cyprinidae	Osteochilus	Osteochilus melanopleurus		1	1	0
Cypriniformes	Cyprinidae	Osteochilus	Osteochilus salsburyi		3	0	1
Cypriniformes	Cyprinidae	Osteochilus	Osteochilus sp. CBM-ZF-12420		1	0	1
Cypriniformes	Cyprinidae	Osteochilus	Osteochilus waandersii		5	0	1
Cypriniformes	Cyprinidae	Oxygaster	Oxygaster pointoni		5	0	1
Cypriniformes	Cyprinidae	Parachela	Parachela siamensis		1	1	0
Cypriniformes	Cyprinidae	Paralaubuca	Paralaubuca typus		2	0	1
Cypriniformes	Cyprinidae	Pseudogyrinocheilus	Pseudogyrinocheilus prochilus		5	1	1
Cypriniformes	Cyprinidae	Ptychidio	Ptychidio jordani		1	1	0
Cypriniformes	Cyprinidae	Puntius	Puntius brevis		3	1	1
Cypriniformes	Cyprinidae	Puntius	Puntius orphoides		3	0	1
Cypriniformes	Cyprinidae	Raiamas	Raiamas guttatus		5	1	1
Cypriniformes	Cyprinidae	Rasbora	Rasbora daniconius		2	0	1
Cypriniformes	Cyprinidae	Rasbora	Rasbora dusonensis		5	0	1
Cypriniformes	Cyprinidae	Rasbora	Rasbora paviana		4	1	1
Cypriniformes	Cyprinidae	Rasbora	Rasbora trilineata		1	0	1
Cypriniformes	Cyprinidae	Scaphiodonichthys	Scaphiodonichthys acanthopterus		3	1	0
Cypriniformes	Cyprinidae	Scaphognathops	Scaphognathops theunensis		5	1	1
Cypriniformes	Cyprinidae	Sikukia	Sikukia gudgeri		4	0	1
Cypriniformes	Cyprinidae	Thynnichthys	Thynnichthys polylepis		5	1	1
Cypriniformes	Cyprinidae	Tor	Tor sinensis		5	1	0
Cypriniformes	Cyprinidae	Tor	Tor tambroides		2	1	1
Cypriniformes	Gyrinocheilidae	Gyrinocheilus	Gyrinocheilus aymonieri		5	1	1
Cypriniformes	Nemacheilidae	Homatula	Homatula variegata		5	1	1
Gobiiformes	Eleotridae	Oxyeleotris	Oxyeleotris marmorata		2	1	0
Gobiiformes	Gobiidae	Rhinogobius	Rhinogobius brunneus		1	1	0
Osteoglossiformes	Notopteridae	Notopterus	Notopterus notopterus		4	0	1
Siluriformes	Bagridae	Hemibagrus	Hemibagrus spilopterus		5	0	1
Siluriformes	Bagridae	Mystus	Mystus atrifasciatus		5	0	1
Siluriformes	Bagridae	Mystus	Mystus singaringan		5	0	1
Siluriformes	Bagridae	Pseudomystus	Pseudomystus siamensis		5	0	1
Siluriformes	Clariidae	Clarias	Clarias batrachus		5	1	1
Siluriformes	Heteropneustidae	Heteropneustes	Heteropneustes fossilis		1	0	1
Siluriformes	Pangasiidae	Pangasius	Pangasius larnaudii		1	0	1
Siluriformes	Pangasiidae	Pangasius	Pangasius macronema		5	0	1
Siluriformes	Pangasiidae	Pseudolais	Pseudolais pleurotaenia		4	0	1
Siluriformes	Schilbeidae	Clupisoma	Clupisoma sinense		2	0	1
Siluriformes	Schilbeidae	Laides	Laides longibarbis		5	0	1
Siluriformes	Siluridae	Kryptopterus	Kryptopterus bicirrhis		2	0	1
Siluriformes	Siluridae	Pterocryptis	Pterocryptis cochinchinensis		3	1	0
Siluriformes	Sisoridae	Glyptothorax	Glyptothorax trilineatus		1	0	1
Synbranchiformes	Mastacembelidae	Macrognathus	Macrognathus siamensis		3	0	1
Synbranchiformes	Mastacembelidae	Mastacembelus	Mastacembelus armatus		5	1	1
Tetraodontiformes	Tetraodontidae	Monotrete	Monotrete leiurus		5	0	1
